# Supplementary material for: A3 Adenosine Receptor Antagonists with Nucleoside Structures and Their Anticancer Activity
Source: Pharmaceuticals (Basel). 2022 Jan 28;15(2):164. doi: 10.3390/ph15020164 (PMC8879107; doi:10.3390/ph15020164)
Supplement: Supplementary file 1 [file pharmaceuticals-15-00164-s001.zip]

Archive with 1 entries (1 files):
- pharmaceuticals-1557769-supplementary.pdf
